# Supplementary material for: Data on molecular docking simulations of quaternary complexes 'Bst exo- polymerase-DNA-dCTP-metal cations'
Source: Data Brief. 2020 Nov 19;33:106549. doi: 10.1016/j.dib.2020.106549 (PMC7704292; doi:10.1016/j.dib.2020.106549)
Supplement: Supplementary file 1 [file mmc1.zip]

Archive with 68 entries (68 files):
- Ni_Ni.png
- Co_Co.png
- Cu_Cu.png
- Zn_Zn.png
- Cd_Ca.png
- Co_Ca.png
- Cu_Ca.png
- Mg_Ca.png
- Mn_Ca.png
- Ni_Ca.png
- Zn_Ca.png
- Ca_Cd.png
- Co_Cd.png
- Cu_Cd.png
- Mg_Cd.png
- Mn_Cd.png
- Ni_Cd.png
- Zn_Cd.png
- Ca_Co.png
- Cd_Co.png
- Cu_Co.png
- Mg_Co.png
- Mn_Co.png
- Ni_Co.png
- Zn_Co.png
- Ca_Cu.png
- Cd_Cu.png
- Co_Cu.png
- Mg_Cu.png
- Mn_Cu.png
- Ni_Cu.png
- Zn_Cu.png
- Ca_Mn.png
- Cd_Mn.png
- Co_Mn.png
- Cu_Mn.png
- Ni_Mn.png
- Zn_Mn.png
- Ca_Mg.png
- Cd_Mg.png
- Co_Mg.png
- Cu_Mg.png
- Ca_Ni.png
- Cd_Ni.png
- Co_Ni.png
- Cu_Ni.png
- Mn_Ni.png
- Zn_Ni.png
- Ca_Zn.png
- Cd_Zn.png
- Co_Zn.png
- Cu_Zn.png
- Mn_Zn.png
- Ni_Zn.png
- Cd_Cd.png
- Zn_Mg.png
- Ni_Mg.png
- Mn_Mn.png
- Mn_Mg.png
- Mg_Zn.png
- Mg_Ni.png
- Mg_Mn (1).png
- Mg_Mn.png
- Mg_Mg.png
- Ca_Ca 2.png
- Ca_Ca 3.png
- Ca_Ca.png
- image.png
